# Supplementary material for: Differential association between inflammatory cytokines and multiorgan dysfunction in COVID-19 patients with obesity
Source: PLoS One. 2021 May 26;16(5):e0252026. doi: 10.1371/journal.pone.0252026 (PMC8153504; doi:10.1371/journal.pone.0252026)
Supplement: S1 Data — (XLSX) [file pone.0252026.s013.xlsx]

## Sheet: T0prlvmt_clin_n53_20200705_V11
Pat_ID	Sex	Age	BMI	Time from clinical signs to admission (days)	ICU required on admission	ICU required during hospitalization	Death_status	Comorbidities	Diabetes	Arterial hypertension (AHT)	Cardiac disease other than AHT	AHT or diabetes or other cardiac disease	COPD	Cancer	Tobacco	Therapy	Corticotherapy	Biological characteristics	Lung damage	WHO_scale_at_admission	GGO	Consolidation	Liver function	AST (UI/L)	ALT (UI/L)	gGT (UI/L)	Total Bilirubin (µmol/L)	PT (%)	HSI	Renal function	Max. Creatinine (µmol/L)	Creatinine (µmol/L)	ACR/PCR (%)	Na/K	Blood vessels (measured at zenith of inflammatory cytokines)	Angiopoietin 1 (pg/ml)	Angiopoietin 2 (pg/ml)	CECs per mL	D-dimer (ng/ml)	E-selectin (pg/ml)	Endoglin (pg/ml)	FGF-basic (pg/ml)	IL-8 (pg/ml)	P-selectin (pg/ml)	PlGF (pg/ml)	VCAM1 (ng/ml)	VEGF (pg/ml)	VEGFR2 (pg/ml)	Biology at admission
P01	M	70	24	11	Yes	Yes	Yes	Comorbidities	Yes	Yes	No	Yes	No	No	No	Therapy	No	Biological characteristics	Lung damage	8	NA	NA	Liver function	54	22	23	10	79	27.2593	Renal function	685	448	NA	1.25	Blood vessels (measured at zenith of inflammatory cytokines)	19975.8	17521.9	51	3424	42001.6	1675.62	20.31	64.26	65045.6	23.73	8632200	200.09	10110	Biology at admission
P02	F	63	28.3	7	Yes	Yes	Yes	Comorbidities	No	No	No	No	No	No	NA	Therapy	Yes	Biological characteristics	Lung damage	7	NA	NA	Liver function	35	29	129	9	74	36.9286	Renal function	58	47	NA	NA	Blood vessels (measured at zenith of inflammatory cytokines)	10378.1	8189.98	NA	NA	104214	2811.4	84.61	36.56	104785	47.96	1399900	3.18	6139.58	Biology at admission
P03	M	35	31	7	Yes	Yes	Yes	Comorbidities	No	No	No	No	No	No	NA	Therapy	No	Biological characteristics	Lung damage	8	NA	NA	Liver function	72	68	NA	34	74	38.5556	Renal function	686	55	NA	0.458333	Blood vessels (measured at zenith of inflammatory cytokines)	38164.1	20782.2	23	8286	100013	3181.93	143.89	58.67	131503	51.56	2032800	855.2	15588.4	Biology at admission
P04	M	64	37.6	10	Yes	Yes	Yes	Comorbidities	No	Yes	No	Yes	Yes	No	Yes	Therapy	No	Biological characteristics	Lung damage	9	NA	NA	Liver function	40	38	NA	28	80	45.2	Renal function	332	195	176.86	0.814815	Blood vessels (measured at zenith of inflammatory cytokines)	3952.53	65314.5	NA	NA	223599	3366.03	68.05	262.37	133660	71.16	3475100	15.15	8542.68	Biology at admission
P05	M	53	19.7	11	No	No	No	Comorbidities	No	No	No	No	No	Yes	Yes	Therapy	No	Biological characteristics	Lung damage	4	2	0	Liver function	24	8	NA	10	NA	22.3667	Renal function	95	85	NA	NA	Blood vessels (measured at zenith of inflammatory cytokines)	2522.57	4311.71	NA	NA	41905.8	1915.93	3.62	11.76	22593	24.28	2191600	12.91	11624.4	Biology at admission
P06	M	53	26.8	7	Yes	Yes	No	Comorbidities	No	Yes	No	Yes	No	No	NA	Therapy	No	Biological characteristics	Lung damage	7	NA	NA	Liver function	31	43	121	36	68	37.8968	Renal function	117	112	411.892	0.1375	Blood vessels (measured at zenith of inflammatory cytokines)	19223.5	5939.29	NA	NA	45569.4	2390.29	38.33	25.99	96733.6	35.62	6218400	167.8	10646.9	Biology at admission
P07	M	44	32	10	Yes	Yes	No	Comorbidities	Yes	No	No	Yes	No	No	No	Therapy	No	Biological characteristics	Lung damage	8	NA	NA	Liver function	150	148	518	13	89	39.8933	Renal function	900	88	333.582	0.263158	Blood vessels (measured at zenith of inflammatory cytokines)	2647.45	7322.9	NA	5729	57656.5	2531.21	21.7	79.8	81909	36.78	10538000	105.69	11489.3	Biology at admission
P08	F	78	30.1	4	No	Yes	Yes	Comorbidities	Yes	No	No	Yes	Yes	No	No	Therapy	No	Biological characteristics	Lung damage	5	NA	NA	Liver function	57	39	NA	9	95	37.5737	Renal function	NA	73	NA	NA	Blood vessels (measured at zenith of inflammatory cytokines)	20080.5	3471.16	NA	NA	36870.8	2671.57	2.92	71.66	42662.1	26.51	5610800	86.39	12743.4	Biology at admission
P09	M	73	36	7	Yes	Yes	Yes	Comorbidities	No	Yes	No	Yes	Yes	No	No	Therapy	Yes	Biological characteristics	Lung damage	8	NA	NA	Liver function	58	35	NA	17	99	40.8276	Renal function	524	276	NA	NA	Blood vessels (measured at zenith of inflammatory cytokines)	8890.62	7884.93	103	5995	85010.4	2764.85	15.46	51.1	85261.4	45.88	7851100	127.94	6925.25	Biology at admission
P10	M	87	24	7	No	No	Yes	Comorbidities	No	Yes	No	Yes	No	No	NA	Therapy	No	Biological characteristics	Lung damage	5	NA	NA	Liver function	60	38	109	6	87	29.0667	Renal function	104	91	133.929	NA	Blood vessels (measured at zenith of inflammatory cytokines)	12794.2	5322.72	NA	853	21825.9	2201.45	2.92	18.54	31137.1	22.07	5761200	32.01	15208.8	Biology at admission
P11	M	84	27.0552	7	Yes	Yes	No	Comorbidities	No	No	No	No	No	Yes	NA	Therapy	No	Biological characteristics	Lung damage	7	5	4	Liver function	75	68	170	9	60	34.3085	Renal function	620	115	NA	0.363636	Blood vessels (measured at zenith of inflammatory cytokines)	5436.11	3784.88	12	3978	45194.3	2296.01	59.76	22.25	74438.4	24.01	1566600	223.87	5943.86	Biology at admission
P12	F	59	25	6	No	No	No	Comorbidities	No	No	No	No	No	No	No	Therapy	No	Biological characteristics	Lung damage	5	4	3	Liver function	40	74	NA	6	113	41.8	Renal function	66	65	285.714	NA	Blood vessels (measured at zenith of inflammatory cytokines)	57851	2272.87	NA	822	32835.2	2106.59	36.25	9.24	112857	19.34	301549	151.35	17218.4	Biology at admission
P13	M	60	24.5	7	Yes	Yes	No	Comorbidities	No	No	No	No	No	No	NA	Therapy	No	Biological characteristics	Lung damage	7	NA	NA	Liver function	53	32	NA	13	66	29.3302	Renal function	69	53	25.3333	NA	Blood vessels (measured at zenith of inflammatory cytokines)	4827.74	5847.84	NA	NA	27518.3	2578.06	13.37	48.55	47213.2	17.45	2409800	64.66	9441.18	Biology at admission
P14	F	74	29.17	4	No	No	No	Comorbidities	Yes	Yes	No	Yes	No	No	Yes	Therapy	No	Biological characteristics	Lung damage	5	NA	NA	Liver function	62	50	530	10	118	37.6216	Renal function	NA	50	76.7123	NA	Blood vessels (measured at zenith of inflammatory cytokines)	3670.69	1358.33	NA	NA	23578.9	1675.62	2.57	25.54	19646.5	17.19	2481500	2.2	8974.66	Biology at admission
P15	M	83	23.5078	4	No	No	Yes	Comorbidities	No	Yes	No	Yes	No	No	No	Therapy	No	Biological characteristics	Lung damage	5	5	4	Liver function	123	36	NA	22	98	25.8493	Renal function	125	100	159.184	NA	Blood vessels (measured at zenith of inflammatory cytokines)	2480.83	2187.42	NA	NA	33205.7	2296.01	5.72	44.46	37640.1	18.8	6587000	2.2	8244.3	Biology at admission
P16	M	71	30	5	No	No	No	Comorbidities	Yes	Yes	No	Yes	No	No	No	Therapy	No	Biological characteristics	Lung damage	5	4	4	Liver function	55	65	92	16	84	39.4545	Renal function	166	166	99.0099	2.15789	Blood vessels (measured at zenith of inflammatory cytokines)	42276.5	4338.57	NA	NA	53792	3135.79	61.83	13.28	95647	35.05	3065200	157.96	14864.5	Biology at admission
P17	M	57	26.4159	8	Yes	Yes	No	Comorbidities	No	No	No	No	No	No	No	Therapy	No	Biological characteristics	Lung damage	5	5	3	Liver function	87	45	244	8	88	30.5538	Renal function	70	68	491.099	0.383562	Blood vessels (measured at zenith of inflammatory cytokines)	64929.6	8316.78	NA	595	61126.4	4050.39	59.07	20.24	55849.5	37.07	1526200	1073.26	23407.4	Biology at admission
P18	M	64	28.7	5	Yes	Yes	No	Comorbidities	Yes	Yes	No	Yes	No	No	No	Therapy	No	Biological characteristics	Lung damage	8	NA	NA	Liver function	83	58	NA	13	59	34.2904	Renal function	81	241	NA	1.37143	Blood vessels (measured at zenith of inflammatory cytokines)	1281.49	5111.41	NA	NA	52710.8	2011.42	12.33	91.71	34906.2	31.89	3474100	8.24	6892.43	Biology at admission
P19	F	59	26.3	9	Yes	Yes	Yes	Comorbidities	No	Yes	No	Yes	No	No	NA	Therapy	No	Biological characteristics	Lung damage	8	NA	NA	Liver function	102	27	167	6	97	30.4176	Renal function	182	72	131.915	0.318182	Blood vessels (measured at zenith of inflammatory cytokines)	3912.37	12211.7	NA	3713	62481.2	3181.93	88.75	45.45	63750.1	39.4	2371100	34.02	7089.49	Biology at admission
P20	M	57	28	7	Yes	Yes	No	Comorbidities	No	No	No	No	No	No	NA	Therapy	No	Biological characteristics	Lung damage	7	NA	NA	Liver function	72	41	NA	12	85	32.5556	Renal function	124	124	60	0.681818	Blood vessels (measured at zenith of inflammatory cytokines)	8233.25	5164.31	NA	1504	43412.7	2671.57	34.18	17.43	60296.1	33.32	2224000	161.25	6074.3	Biology at admission
P21	M	72	28.89	5	Yes	Yes	No	Comorbidities	No	No	No	No	No	No	No	Therapy	No	Biological characteristics	Lung damage	5	NA	NA	Liver function	58	54	NA	22	88	36.3383	Renal function	90	82	115.942	NA	Blood vessels (measured at zenith of inflammatory cytokines)	2017.39	7412.57	NA	NA	57638.8	2296.01	17.54	40.73	160754	29.33	774345	2.2	10177	Biology at admission
P22	F	77	22.6	3	Yes	Yes	Yes	Comorbidities	No	No	No	No	No	Yes	NA	Therapy	No	Biological characteristics	Lung damage	5	4	5	Liver function	29	14	26	8	75	28.4621	Renal function	118	76	74.2424	2.23333	Blood vessels (measured at zenith of inflammatory cytokines)	44124	1343.44	NA	2707	13991.2	2484.3	112.2	12.33	116180	11.4	1876000	281.23	14040.5	Biology at admission
P23	M	75	29.2184	7	Yes	Yes	No	Comorbidities	No	No	No	No	No	No	NA	Therapy	No	Biological characteristics	Lung damage	9	5	2	Liver function	33	32	77	13	81	36.976	Renal function	NA	151	NA	NA	Blood vessels (measured at zenith of inflammatory cytokines)	37353.7	6420.67	NA	2447	63802.8	2484.3	179.7	80.87	170940	34.18	1175300	616.48	11556.8	Biology at admission
P24	M	71	26.0044	9	Yes	Yes	No	Comorbidities	No	No	Yes	Yes	No	No	No	Therapy	No	Biological characteristics	Lung damage	7	5	0	Liver function	179	113	NA	12	100	31.0547	Renal function	90	63	NA	2	Blood vessels (measured at zenith of inflammatory cytokines)	8122.71	7841.95	53	4275	84193	2781.72	102.53	28.56	86852.9	38.05	1783500	99.04	4114.64	Biology at admission
P25	F	54	27.7551	7	No	Yes	No	Comorbidities	No	Yes	No	Yes	No	No	No	Therapy	No	Biological characteristics	Lung damage	8	4	3	Liver function	70	54	147	8	87	35.9265	Renal function	170	81	NA	0.507937	Blood vessels (measured at zenith of inflammatory cytokines)	19934.3	10436.1	6	1229	52200.1	2599.36	59.37	39.21	61166.1	40.5	4452200	126.13	9095.72	Biology at admission
P26	M	52	25.5	6	Yes	Yes	No	Comorbidities	No	Yes	No	Yes	No	No	No	Therapy	No	Biological characteristics	Lung damage	5	NA	NA	Liver function	51	31	NA	9	102	30.3627	Renal function	97	55	85.7143	NA	Blood vessels (measured at zenith of inflammatory cytokines)	10215.4	1455.85	NA	986	36822.9	1945.75	10.18	85.39	29565.5	27.73	6665500	41.81	15333.9	Biology at admission
P27	M	53	33	10	Yes	Yes	Yes	Comorbidities	Yes	Yes	No	Yes	No	No	No	Therapy	No	Biological characteristics	Lung damage	8	NA	NA	Liver function	88	90	140	15	69	41.1818	Renal function	140	140	73.6434	NA	Blood vessels (measured at zenith of inflammatory cytokines)	2986.67	3847.33	NA	NA	90663.3	2368.87	18.55	53.03	100402	41.04	2230600	10.32	11276.2	Biology at admission
P28	M	60	24.5	5	No	Yes	No	Comorbidities	Yes	Yes	Yes	Yes	No	No	No	Therapy	No	Biological characteristics	Lung damage	5	5	2	Liver function	43	16	16	22	103	27.4767	Renal function	921	250	490.179	3.43478	Blood vessels (measured at zenith of inflammatory cytokines)	9952.46	9550.85	NA	NA	45406.2	2390.29	22.74	63.57	57496.3	32.75	4638500	73.81	16280.3	Biology at admission
P29	M	55	24.4	7	Yes	Yes	No	Comorbidities	No	No	No	No	No	No	No	Therapy	No	Biological characteristics	Lung damage	9	NA	NA	Liver function	65	117	329	6	93	38.8	Renal function	161	149	54.0816	NA	Blood vessels (measured at zenith of inflammatory cytokines)	6344.62	5981.32	11	9356	24100.2	1558.61	22.99	19.67	72036.8	21.77	1806500	51.79	11733.8	Biology at admission
P30	M	49	34.6021	10	No	Yes	No	Comorbidities	Yes	Yes	No	Yes	No	No	No	Therapy	No	Biological characteristics	Lung damage	5	5	5	Liver function	41	58	NA	7	88	45.9191	Renal function	80	109	NA	NA	Blood vessels (measured at zenith of inflammatory cytokines)	34327.1	6250.77	NA	1702	31009.5	2872.27	29.76	22.52	59590.6	26.11	9975800	344.07	10649.5	Biology at admission
P31	M	44	25.7	6	No	Yes	No	Comorbidities	No	No	No	No	No	No	No	Therapy	No	Biological characteristics	Lung damage	6	NA	NA	Liver function	34	14	142	7	85	28.9941	Renal function	NA	NA	NA	NA	Blood vessels (measured at zenith of inflammatory cytokines)	23562.4	2969.05	27	1005	36790.5	1656.54	53.6	25.26	67753.4	26.11	3942700	154.61	11791.1	Biology at admission
P32	M	53	38	7	Yes	Yes	No	Comorbidities	No	Yes	No	Yes	No	No	NA	Therapy	No	Biological characteristics	Lung damage	6	4	5	Liver function	128	88	NA	10	75	43.5	Renal function	142	110	193.617	0.744186	Blood vessels (measured at zenith of inflammatory cytokines)	8733.3	4023.23	NA	NA	58571.4	2040.8	29.76	18.16	75176.7	31.8	1088200	3.35	11219.1	Biology at admission
P33	F	34	27.0306	6	No	Yes	No	Comorbidities	No	No	No	No	No	No	No	Therapy	Yes	Biological characteristics	Lung damage	4	4	2	Liver function	12	9	17	6	90	35.0306	Renal function	62	46	NA	NA	Blood vessels (measured at zenith of inflammatory cytokines)	21221.3	3185.85	NA	NA	28480.4	2781.72	17.36	14.16	74057.6	23.67	482811	330.31	11562	Biology at admission
P34	M	85	23.2	7	Yes	Yes	Yes	Comorbidities	No	Yes	Yes	Yes	No	No	NA	Therapy	No	Biological characteristics	Lung damage	8	NA	NA	Liver function	58	11	63	7	13	24.7172	Renal function	155	86	346.429	0.216667	Blood vessels (measured at zenith of inflammatory cytokines)	8993.97	3162.66	100	2941	33461.7	2040.8	18.25	40.59	29930.1	25.02	4335200	97.15	5961.94	Biology at admission
P35	F	59	36.7	3	Yes	Yes	No	Comorbidities	No	No	No	No	No	No	No	Therapy	No	Biological characteristics	Lung damage	8	NA	NA	Liver function	40	18	112	5	81	42.3	Renal function	202	46	25.9259	0.107527	Blood vessels (measured at zenith of inflammatory cytokines)	48800.7	3232.21	NA	NA	24010	1259.31	22.1	18.51	78940.6	21.77	2186100	516.57	6786.2	Biology at admission
P36	M	48	25.35	7	Yes	Yes	No	Comorbidities	No	No	No	No	No	No	No	Therapy	No	Biological characteristics	Lung damage	7	3	4	Liver function	88	55	72	10	97	30.35	Renal function	98	75	298.039	3.21429	Blood vessels (measured at zenith of inflammatory cytokines)	20356	8904.13	NA	NA	41391.9	1945.75	19.14	14.71	68209.4	25.29	14561000	262.57	7394.21	Biology at admission
P37	M	56	29.3	5	Yes	Yes	No	Comorbidities	No	Yes	No	Yes	No	No	NA	Therapy	No	Biological characteristics	Lung damage	8	NA	NA	Liver function	99	63	NA	11	97	34.3909	Renal function	108	74	77.5362	NA	Blood vessels (measured at zenith of inflammatory cytokines)	10852.5	7738.34	33	1045	78351.5	2322.41	27.99	70.95	48737.4	39.68	2308200	67.49	9095.72	Biology at admission
P38	F	67	29.7	12	Yes	Yes	No	Comorbidities	Yes	Yes	No	Yes	No	No	No	Therapy	No	Biological characteristics	Lung damage	9	5	5	Liver function	37	33	NA	9	85	38.8351	Renal function	50	47	71.875	NA	Blood vessels (measured at zenith of inflammatory cytokines)	21863.2	6250.77	NA	771	31240.7	843.37	38.23	30.83	84453	23.4	2159300	213.13	9208.09	Biology at admission
P39	M	65	21.6066	7	Yes	Yes	Yes	Comorbidities	No	Yes	No	Yes	No	No	No	Therapy	No	Biological characteristics	Lung damage	7	5	0	Liver function	34	17	49	8	89	25.6066	Renal function	354	101	68.6747	0.333333	Blood vessels (measured at zenith of inflammatory cytokines)	6204.4	1855.44	NA	988	44653.2	2229.09	20.92	39.9	46420	33.16	4653300	99.98	9686.78	Biology at admission
P40	M	63	25.84	13	No	Yes	No	Comorbidities	Yes	Yes	Yes	Yes	No	No	NA	Therapy	No	Biological characteristics	Lung damage	5	NA	NA	Liver function	51	57	87	12	80	34.7812	Renal function	106	67	223.077	NA	Blood vessels (measured at zenith of inflammatory cytokines)	29092.8	3509.68	11	1117	28823.8	1850.06	26.23	16.84	58417.9	17.43	1725100	116.85	10422.3	Biology at admission
P41	F	68	42	7	Yes	Yes	No	Comorbidities	Yes	Yes	No	Yes	No	No	NA	Therapy	No	Biological characteristics	Lung damage	9	NA	NA	Liver function	42	21	33	8	65	48	Renal function	413	235	95.6044	0.292683	Blood vessels (measured at zenith of inflammatory cytokines)	4657.04	12053.1	22	2481	49730	1558.61	22.69	57.06	61709.5	30.44	3495400	12.54	9743.21	Biology at admission
P42	M	59	28.3	7	Yes	Yes	No	Comorbidities	No	No	No	No	No	No	NA	Therapy	No	Biological characteristics	Lung damage	7	NA	NA	Liver function	39	32	94	26	82	34.8641	Renal function	69	71	134.839	NA	Blood vessels (measured at zenith of inflammatory cytokines)	27026.1	2953.54	NA	19287	54241.9	2599.36	34.44	35.96	100568	34.24	3269000	418.25	6290.97	Biology at admission
P43	M	65	25	7	No	No	No	Comorbidities	No	No	Yes	Yes	No	No	NA	Therapy	Yes	Biological characteristics	Lung damage	4	NA	NA	Liver function	31	21	65	11	90	30.4194	Renal function	105	58	151.282	2.07692	Blood vessels (measured at zenith of inflammatory cytokines)	45051.2	2556.42	NA	829	31460.3	2599.36	42.89	12.88	72098.3	21.23	1130900	336.33	9320.56	Biology at admission
P44	M	64	24.2215	8	Yes	Yes	No	Comorbidities	No	Yes	Yes	Yes	No	No	NA	Therapy	No	Biological characteristics	Lung damage	5	5	0	Liver function	117	59	292	20	20	28.2556	Renal function	111	80	774.38	0.393939	Blood vessels (measured at zenith of inflammatory cytokines)	22741.6	5942.87	148	830	56214.4	3016.25	20.38	20.66	46184	36.47	8415400	2.2	13957	Biology at admission
P45	F	58	29.8	6	No	No	No	Comorbidities	Yes	Yes	Yes	Yes	No	No	No	Therapy	Yes	Biological characteristics	Lung damage	5	NA	NA	Liver function	25	5	20	14	96	33.4	Renal function	64	48	362.069	NA	Blood vessels (measured at zenith of inflammatory cytokines)	730.45	1406.41	7	766	29155.4	1528.22	10.01	13.45	14134.2	27.69	4740600	24.08	10989.4	Biology at admission
P46	M	60	27.6	8	Yes	Yes	Yes	Comorbidities	No	Yes	No	Yes	Yes	No	No	Therapy	No	Biological characteristics	Lung damage	9	NA	NA	Liver function	44	49	98	7	85	36.5091	Renal function	126	85	NA	NA	Blood vessels (measured at zenith of inflammatory cytokines)	30284.7	5766.12	NA	7327	76868.9	2661.47	26.42	25.95	88943.2	51.45	2871500	146.01	12751.5	Biology at admission
P47	M	35	39	11	Yes	Yes	No	Comorbidities	Yes	No	No	Yes	No	No	NA	Therapy	No	Biological characteristics	Lung damage	9	NA	NA	Liver function	64	125	889	33	81	54.625	Renal function	87	84	114.286	NA	Blood vessels (measured at zenith of inflammatory cytokines)	26666.7	3067.85	8	4764	78057.5	2751	120.22	27.05	85450.6	52.4	3839100	66.17	16911.9	Biology at admission
P48	M	75	28.4	7	Yes	Yes	Yes	Comorbidities	No	Yes	No	Yes	No	No	NA	Therapy	No	Biological characteristics	Lung damage	8	NA	NA	Liver function	57	36	NA	7	79	33.4526	Renal function	344	290	NA	0.55	Blood vessels (measured at zenith of inflammatory cytokines)	2462.33	2451.74	NA	8115	47373.1	2015.92	11.24	48.84	80741.1	36.24	1454200	11.67	7055.88	Biology at admission
P49	M	58	42.8	10	Yes	Yes	Yes	Comorbidities	No	Yes	No	Yes	No	No	NA	Therapy	No	Biological characteristics	Lung damage	8	NA	NA	Liver function	81	62	55	11	85	48.9235	Renal function	1006	593	224.219	0.740741	Blood vessels (measured at zenith of inflammatory cytokines)	1681.4	10644	NA	NA	181653	3363.01	31.23	155.86	74337.2	69.92	3445200	2.2	7884.4	Biology at admission
P50	M	51	21.9136	10	Yes	Yes	No	Comorbidities	No	Yes	No	Yes	No	No	No	Therapy	No	Biological characteristics	Lung damage	8	5	2	Liver function	71	49	24	7	88	27.4347	Renal function	90	92	446.512	0.705882	Blood vessels (measured at zenith of inflammatory cytokines)	12335.7	1559.82	NA	1265	31515.8	1920.49	13.99	42.33	41539.7	25.79	13903000	98.13	11867.5	Biology at admission
P51	M	53	29.94	5	Yes	Yes	No	Comorbidities	No	No	No	No	No	No	No	Therapy	No	Biological characteristics	Lung damage	8	NA	NA	Liver function	52	37	93	14	79	35.6323	Renal function	100	100	NA	0.185185	Blood vessels (measured at zenith of inflammatory cytokines)	14867.1	13163.5	10	3762	59883.6	950.22	29.42	24.86	66829	42.41	3671300	59.19	21148.8	Biology at admission
[truncated: 83 more columns]
